# Supplementary material for: Disturbances in the murine hepatic circadian clock in alcohol-induced hepatic steatosis
Source: Sci Rep. 2014 Jan 16;4:3725. doi: 10.1038/srep03725 (PMC3893658; doi:10.1038/srep03725)
Supplement: Supplementary Information — Supplementary Datafile 1 [file srep03725-s2.xls]

## Sheet: >2 fold
function	gene name	symbol	Accession Number	AffyID	P-value	Fold change	Peak Phase (CT)
Cell cycle	thioredoxin interacting protein	Txnip	NM_001009935	10494428	0.0154191	-2.55098	9.5
Cell cycle	tetratricopeptide repeat domain 7	Ttc7	NM_028639	10447361	0.00398936	2.02261	11.5
Cell cycle	ubiquitin specific peptidase 2	Usp2	NM_198092	10584634	0.000131615	4.3588	13
Cell cycle	cyclin G2	Ccng2	NM_007635	10523297	0.0186249	-2.19247	18.5
Cell cycle	cyclin-dependent kinase inhibitor 1A (P21)	Cdkn1a	NM_007669	10443463	0.00613124	-11.3081	22
Cell cycle	/ G0/G1 switch gene 2	G0s2	NM_008059	10361246	0.000714671	-2.52897
Circadian Clock	neuronal PAS domain protein 2	Npas2	NM_008719	10345675	0.000569896	-13.0266	1.25
Circadian Clock	nuclear receptor subfamily 1, group D, member 2	Nr1d2 (Rev-erb beta)	NM_011584	10417734	0.0427518	2.46404	10
Circadian Clock	period homolog 3 (Drosophila)	Per3	NM_011067	10518781	0.00287973	4.85735	10.5
Circadian Clock	D site albumin promoter binding protein	Dbp	NM_016974	10553092	0.0241725	6.7914	11
Circadian Clock	thyrotroph embryonic factor	Tef	NM_153484	10425601	0.000592665	4.11581	12
Circadian Clock	period homolog 2 (Drosophila)	Per2	NM_011066	10356601	0.000423018	2.89178	14.5
Circadian Clock	nuclear factor, interleukin 3, regulated	Nfil3 (E4bp4)	NM_017373	10409278	0.0182677	-2.59792	21.5
Circadian Clock	aryl hydrocarbon receptor nuclear translocator-like	Arntl (bmal1, MOP3)	NM_007489	10556463	0.0267509	-3.67508	22.5
Immune function	ring finger protein 125	Rnf125	NM_026301	10454198	0.00323478	-2.39454	0
Immune function	spondin 2, extracellular matrix protein	Spon2	NM_133903	10529264	0.00168716	-5.34856	1
Immune function	interleukin 22 receptor, alpha 1	Il22ra1	NM_178257	10509063	0.0205802	-2.0109
Immune function	ig heavy chain V-II region SESS-like	LOC100046275	ENSMUST00000103540	10403034	0.000672806	2.03527
Immune function	lipocalin 2	Lcn2	NM_008491	10481627	0.00214964	2.15609
Immune function	orosomucoid 2	Orm2	NM_011016	10505451	0.0114939	3.01734
Immune function	orosomucoid 3	Orm3	NM_013623	10505445	0.0016218	3.32574
Metabolism	pyruvate dehydrogenase kinase, isoenzyme 4	Pdk4	NM_013743	10543017	0.00182575	-5.94804	0.25
Metabolism	aldehyde oxidase 3	Aox3	NM_023617	10346410	0.0310797	-2.22783	5.5
Metabolism	ornithine aminotransferase	Oat	NM_016978	10568568	0.00854703	2.01266	10.25
metabolism	uridine phosphorylase 2	Upp2	NM_029692	10472199	0.0199544	2.20901	13.5
Metabolism	aldo-keto reductase family 1, member C19	Akr1c19	NM_001013785	10403312	0.000537487	2.7307	14
Metabolism	aspartoacylase	Aspa	NM_023113	10388254	0.00195613	2.00735	15
Metabolism	cytochrome P450, family 7, subfamily a, polypeptide 1	Cyp7a1	NM_007824	10511375	0.0128617	3.11521	15
Metabolism	nicotinamide N-methyltransferase	Nnmt	NM_010924	10593219	0.0325094	3.44222	16.5
Metabolism	5,10-methylenetetrahydrofolate reductase	Mthfr	NM_001161798	10510270	0.00107059	-4.10744	22.5
Metabolism	elongation of very long chain fatty acids	Elovl3	NM_007703	10463551	0.0411814	-2.67348	23.5
Metabolism	fibroblast growth factor 21	Fgf21	NM_020013	10563344	0.00597215	-2.87766
Metabolism	cysteine sulfinic acid decarboxylase	Csad	NM_144942	10432939	0.00255737	-2.63934
Metabolism	carboxylesterase 3B	Ces3b	NM_144511	10574607	0.01699	-2.63217
Metabolism	saccharopine dehydrogenase (putative)	Sccpdh	NM_178653	10352178	0.0304456	-2.18606
Metabolism	cytochrome P450, family 26, subfamily b, polypeptide 1	Cyp26b1	NM_175475	10545771	0.00778623	2.00892
Metabolism	proprotein convertase subtilisin/kexin type 9	Pcsk9	NM_153565	10514791	0.0294365	2.02755
Metabolism	glutathione S-transferase, theta 3	Gstt3	NM_133994	10369993	0.000850423	2.03418
Metabolism	glutathione S-transferase, mu 3	Gstm3	NM_010359	10501218	0.00105621	2.22307
Metabolism	cytochrome P450, family 46, subfamily a, polypeptide 1	Cyp46a1	NM_010010	10398224	0.0164984	2.31248
Metabolism	Hsd3b3 hydroxy-delta-5-steroid dehydrogenase, 3 beta- and steroid delta-isomerase 3	Hsd3b3	NM_001161742	10500555	0.000550351	2.96703
Metabolism	cytochrome P450, family 26, subfamily a, polypeptide 1	Cyp26a1	NM_007811	10462853	0.0263636	4.30459
Proliferation/differentiation	N-myc downstream regulated gene 1	Ndrg1	NM_008681	10429140	0.0035097	-3.28839	3
Proliferation/differentiation	SKI-like	Skil	NM_011386	10491300	2.8413e-05	-2.8974	20
Proliferation/differentiation	inhibin beta-A	Inhba	NM_008380	10403743	0.0371322	-2.32064	23
Proliferation/differentiation	lectin, galactose binding, soluble 1	Lgals1	NM_008495	10425161	0.0198424	2.32737
Protein Coding	cysteine-rich hydrophobic domain 1	Chic1	NM_009767	10601312	0.0447656	-2.01886	0.5
Protein Coding	guanylate binding protein 11	Gbp11	NM_001039647	10532019	0.0227799	3.05753	1.5
Protein Coding	aquaporin 4	Aqp4	NM_009700	10457614	0.00804745	2.28372	12.5
Protein Coding	amiloride-sensitive cation channel 5, intestinal	Accn5	NM_021370	10492709	0.0125848	-2.00407	13
Protein Coding	WEE 1 homolog 1 (S. pombe)	Wee1	NM_009516	10556266	0.00653595	5.16902	13.5
Protein Coding	torsin family 3, member A	Tor3a	NM_023141	10359181	0.00261665	-2.47306	18.8
Protein Coding	family with sequence similarity 198, member A	Fam198a	BC113767	10590438	0.0079962	-2.38766
Protein Coding	family with sequence similarity 35, member A	Fam35a	NM_029389	10418905	0.00873222	-2.04709	16.2
Protein Coding	DEP domain containing 7	Depdc7	NM_144804	10485597	0.00608428	2.01173
Protein Coding	leucine-rich repeats and transmembrane domains 1	Lrtm1	NM_176920	10413492	0.0102244	2.69556
Protein Modification	caseinolytic peptidase X (E.coli)	Clpx	NM_011802	10586368	0.00368248	-3.00469	0
Protein Modification	aarF domain containing kinase 5	Adck5	NM_172960	10424929	0.00675829	-2.03948	2.5
Protein Modification	doublecortin-like kinase 3	Dclk3	NM_172928	10589784	0.00277188	2.1206	12.5
Protein Modification	serine (or cysteine) peptidase inhibitor	Serpina4-ps1	BC031891	10398011	0.0440938	-4.62191	16
Protein Modification	histone cluster 1, H1c	Hist1h1c	NM_015786	10404059	0.033969	2.53992	18.5
Protein Modification	choline kinase alpha	Chka	NM_013490	10460221	0.023339	-2.296	23
Protein Modification	protein phosphatase 1, regulatory subunit 10	Ppp1r10	NM_001163818	10444957	0.026844	-2.15247
Protein Modification	midline 1	Mid1	NM_010797	10603208	0.00619886	2.86908
RNA modification	microRNA 122a	Mir122a	NR_029600	10456291	0.0090305	-3.50951
RNA modification	microRNA 692-1	Mir692-1	NR_030465	10447617	0.00494939	2.12344
RNA modification	small nucleolar RNA, C/D box 118	Snord118	NR_028566	10377429	0.0281148	3.30837
RNA modification	small nucleolar RNA, C/D box 118	Snord118	NR_028566	10399428	0.0281148	3.30837
Signaling	deltex 4 homolog (Drosophila)	Dtx4	NM_172442	10466304	0.00394114	-2.05118	0.5
Signaling	calmodulin-dependent protein kinase ID	Camk1d	NM_177343	10479852	0.0124364	-2.17653	2.5
Signaling	guanine nucleotide binding protein, alpha transducing 1	Gnat1	NM_008140	10596737	0.013069	2.43575	10
Signaling	paternally expressed 3	Peg3	NM_008817	10559796	0.00540356	-2.96976
Signaling	dual specificity phosphatase 6	Dusp6	NM_026268	10366043	0.00503159	-2.22539
Signaling	armadillo repeat containing, X-linked 3	Armcx3	NM_027870	10568363	0.0097731	-2.092
Signaling	armadillo repeat containing, X-linked 3	Armcx3	NM_027870	10451851	0.00181222	-2.08139
Signaling	suppression of tumorigenicity 5	St5	NM_001001326	10566767	0.00975844	-2.07032	22.5
Signaling	signal transducing adaptor family member 1	Stap1	NM_019992	10522788	0.048052	2.30687
Signaling	periplakin	Ppl	NM_008909	10437516	0.0150784	2.52213
Signaling	mitogen-activated protein kinase kinase 6	Map2k6	NM_011943	10382300	0.0058796	3.36886	12.5
transcription factor	zinc finger protein 750	Zfp750	NM_178763	10394119	0.0170646	-2.14714
Transcription factor	transformation related protein 53 inducible nuclear protein 1	Trp53inp1	NM_021897	10503259	0.0436852	-2.00884
Transcription factor	snail homolog 2 (Drosophila)	Snai2	NM_011415	10433776	0.0054978	2.39868
Transporter/Receptor	myelin protein zero-like 1	Mpzl1	NM_001083897	10359754	0.0426051	-2.06139	0.5
Transporter/Receptor	G protein-coupled receptor 146	Gpr146	NM_001038703	10526943	0.0154699	2.15577	7.5
Transporter/Receptor	serine (or cysteine) peptidase inhibitor, clade A (alph)	Serpina7	NM_177920	10606928	0.0482979	-2.53973	8
Transporter/Receptor	solute carrier family 2 (facilitated glucose transporter)	Slc2a5	NM_019741	10510516	0.0326537	2.90525	8.5
Transporter/Receptor	very low density lipoprotein receptor	Vldlr	NM_013703	10462281	0.0137891	2.69964	9
Transporter/Receptor	neuregulin 4	Nrg4	NM_032002	10593776	0.00115662	2.68704	13.5
Transporter/Receptor	transmembrane channel-like gene family 7	Tmc7	NM_172476	10567316	0.00805843	-2.04242	14.5
Transporter/Receptor	solute carrier family 46, member 3	Slc46a3	NM_027872	10535841	0.00952624	2.02755	16.5
Transporter/Receptor	transferrin receptor	Tfrc	NM_011638	10435075	0.00362928	2.70024	16.5
Transporter/Receptor	solute carrier family 16 (monocarboxylic acid transpoters)member 5	Slc16a5	NM_001080934	10382532	0.00178551	2.31765	18
Transporter/Receptor	solute carrier family 3, member 1	Slc3a1	NM_009205	10447264	0.0141612	-3.32627	21.5
Transporter/Receptor	solute carrier family 16 (monocarboxylic acid transporte)	Slc16a1	NM_009196	10495035	0.00741638	-2.64905	23
Transporter/Receptor	solute carrier family 30, member 10	Slc30a10	NM_001033286	10352548	0.00348955	-2.45978	23
Transporter/Receptor	solute carrier family 25, member 30	Slc25a30	NM_026232	10421648	0.00218631	-4.9127
Transporter/Receptor	epidermal growth factor receptor	Egfr	NM_207655	10374366	0.00309546	-2.38768
Transporter/Receptor	olfactory receptor 1511	Olfr1511	NM_146271	10419715	0.0160653	-2.06717
Transporter/Receptor	ATP-binding cassette, sub-family A (ABC1), member 8b	Abca8b	NM_013851	10392484	0.0054013	-2.06113	5
Transporter/Receptor	Rhesus blood group-associated B glycoprotein	Rhbg	NM_021375	10499329	0.0153078	2.09443
Transporter/Receptor	gamma-aminobutyric acid (GABA) A receptor, subunit alpha	Gabra3	NM_008067	10604961	0.00284539	2.11266
Transporter/Receptor	spinster homolog 2 (Drosophila)	Spns2	NM_153060	10388194	9.31753e-05	2.13011
Transporter/Receptor	solute carrier family 22 (organic cation transporter), member 3	Slc22a3	NM_011395	10447773	0.0303619	2.14358
Transporter/Receptor	olfactory receptor 960	Olfr960	NM_146279	10584496	0.0349381	2.22831
Transporter/Receptor	solute carrier family 25, member 48	Slc25a48	NM_177809	10405566	0.0102879	2.33663
Transporter/Receptor	solute carrier family 15, member 5	Slc15a5	NM_177787	10548931	0.00136079	2.59793
Transporter/Receptor	solute carrier family 43, member 1	Slc43a1	NM_001081349	10473367	0.00880028	2.66261
Unknown	predicted gene 129	Gm129	BC132471	10500272	0.00928991	3.81901	12
Unknown	predicted gene 129	Gm129	BC132471	10373452	0.006751	5.47582	12
Unknown	cDNA sequence BC016495	BC016495	NM_145497	10461909	0.0203096	2.799	14.7
Unknown	RIKEN cDNA C530030P08 gene	C530030P08Rik	ENSMUST00000101381	10375121	0.0177064	-2.45061
Unknown	predicted gene 15401	Gm15401	AK131839	10539156	0.00484005	-2.34585
Unknown	RIKEN cDNA C530030P08 gene	C530030P08Rik	ENSMUST00000101381	10375123	0.0300703	-2.28086
Unknown	RIKEN cDNA E130309F12 gene	E130309F12Rik	NM_178756	10504905	0.00575399	-2.1354
Unknown	RIKEN cDNA 1810010H24 gene	1810010H24Rik	NM_001163473	10382136	0.0295926	2.00291
Unknown	RIKEN cDNA 1700106N22 gene	1700106N22Rik	BC138272	10447275	0.0302343	2.00471
Unknown	RIKEN cDNA 1810022C23 gene	1810022C23Rik	BC014724	10408647	0.0130378	2.12646
Unknown	predicted gene 14403	Gm14403	NR_036450	10479221	0.00015809	2.54195
Unknown	RIKEN cDNA 1810046K07 gene	1810046K07Rik	NM_027217	10593473	0.00225214	3.52347
Unknown	hypothetical LOC100503984	LOC100503984	XR_107221	10598083	0.00523256	3.60154

## Sheet: >1.5 to <2 fold
function	gene name	symbol	Accession Number	AffyID	P-value	Fold change	Peak Phase (CT)
Cell Cycle	GTPase, IMAP family member 9	Gimap9	NM_174960	10538123	0.0162811	-1.58331	0
Cell Cycle	MAD2 mitotic arrest deficient-like 2 (yeast)	Mad2l2	NM_027985	10510286	0.0228445	-1.72791	1
Cell Cycle	zinc finger protein 781	Zfp781	NM_199062	10371271	0.00178622	1.60735	5.93
Cell Cycle	Rho guanine nucleotide exchange factor (GEF) 3	Arhgef3	NM_027871	10413419	0.000347985	-1.68361	6
Cell Cycle	ADP-ribosylation factor-like 2 binding protein	Arl2bp	NM_024191	10574204	0.00130931	-1.98628	6
Cell Cycle	telomerase reverse transcriptase	Tert	NM_009354	10406086	0.0327679	1.71196	8
Cell Cycle	LIM domain and actin binding 1	Lima1	NM_001113545	10432540	0.03043	1.51603	9
Cell Cycle	phospholysine phosphohistidine inorganic pyrophosphate phosphatase	Lhpp	NM_029609	10558265	0.0265936	1.9296	10
Cell Cycle	family with sequence similarity 20, member B	Fam20b	NM_145413	10359190	0.00355004	1.50201	10
Cell Cycle	ectonucleoside triphosphate diphosphohydrolase	Entpd5	NM_001026214	10401454	0.00885905	1.5413	11
Cell Cycle	Rap guanine nucleotide exchange factor (GEF) 4	Rapgef4	NM_019688	10472860	0.020854	-1.95434	12
Cell Cycle	DNA cross-link repair 1A, PSO2 homolog (S. cerevisiae)	Dclre1a	NM_018831	10468639	0.00723778	1.95917	13
Cell Cycle	B-cell leukemia/lymphoma 2	Bcl2	NM_009741	10357043	0.0206004	-1.5328	14
Cell Cycle	methionine adenosyltransferase II, alpha	Mat2a	NM_145569	10545417	0.00832871	-1.58238	14.5
Cell Cycle	tubulin polymerization promoting protein	Tppp	NM_182839	10406171	0.029574	1.70045	16
Cell Cycle	MARVEL (membrane-associating) domain containing 1	Marveld1	NM_183195	10463224	0.00198786	1.8504	18
Cell Cycle	pyridoxal (pyridoxine, vitamin B6) phosphatase	Pdxp	NM_020271	10425158	0.0210364	1.9753
Cell Cycle	transmembrane protein 189	Tmem189	NM_145538	10489912	0.00296498	1.89875
Cell Cycle	elongation factor RNA polymerase II-like 3	Ell3	NM_145973	10486833	0.0304207	1.81948
Cell Cycle	GINS complex subunit 1 (Psf1 homolog)	Gins1	NM_027014	10476989	0.0055731	1.78548
Cell Cycle	polymerase (DNA directed), epsilon	Pole	NM_011132	10524169	0.0167355	1.73755
Cell Cycle	checkpoint kinase 1 homolog (S. pombe)	Chek1	NM_007691	10592201	0.0184962	1.73108
Cell Cycle	minichromosome maintenance deficient 2 mitotin (S. cerevisiae)	Mcm2	NM_008564	10546163	0.0305044	1.60665
Cell Cycle	epithelial cell transforming sequence 2 oncogene-like	Ect2l	NM_001195036	10368079	0.00447196	1.57787
Cell Cycle	arginine vasopressin-induced 1	Avpi1	NM_027106	10467739	0.0397159	1.55858
Cell Cycle	epsilon-tubulin 1	Tube1	NM_028006	10362581	0.0438013	1.543
Cell Cycle	breast cancer 2	Brca2	NM_001081001	10527801	0.0382866	1.50991
Cell Cycle	centrosomal protein 170	Cep170	NM_001099637	10360479	0.0495047	-1.50138
Cell Cycle	ligase IV, DNA, ATP-dependent	Lig4	NM_176953	10576946	0.0318548	-1.50188
Cell Cycle	Bardet-Biedl syndrome 7 (human)	Bbs7	NM_027810	10497842	0.0366128	-1.50426
Cell Cycle	pleckstrin homology domain containing, family G (with RhoGef domain)	Plekhg1	NM_001033253	10367673	0.000646569	-1.51042
Cell Cycle	transmembrane protein 184C	Tmem184c	NM_145599	10579799	0.00866945	-1.59697
Cell Cycle	DOT1-like, histone H3 methyltransferase (S. cerevisiae)	Dot1l	NM_199322	10364856	0.0178161	-1.59954
Cell Cycle	sestrin 2	Sesn2	NM_144907	10516932	0.0173396	-1.61693
Cell Cycle	cyclin A2	Ccna2	NM_009828	10497831	0.0431379	-1.63478
Cell Cycle	hect (homologous to the E6-AP (UBE3A) carboxyl terminus) domain and RCC1(CHC-1)like domain	Herc1	NM_145617	10586505	0.0135665	-1.66534
Cell Cycle	dual serine/threonine and tyrosine protein kinase	Dstyk	NM_172516	10349793	0.00139997	-1.69157
Circadian Clock	circadian locomotor output cycles kaput	Clock	NM_007715	10530733	0.0167855	-1.77936	0
Circadian Clock	cryptochrome 2 (photolyase-like)	Cry2	NM_009963	10485170	0.000985517	1.90382	12
Circadian Clock	period homolog 1 (Drosophila)	Per1	NM_001159367	10377439	0.00984491	1.87588	13
Immune function	inter-alpha trypsin inhibitor, heavy chain 3	Itih3	NM_008407	10418434	0.000749169	-1.59483	1
Immune function	ArfGAP with SH3 domain, ankyrin repeat and PH domain 2	Asap2	NM_001135192	10394862	0.00867789	-1.93368	1.25
Immune function	defensin beta 1	Defb1	NM_007843	10570741	0.000643251	-1.97823	4.25
Immune function	tripartite motif-containing 25	Trim25	NM_009546	10380260	0.00208999	-1.82981	8
Immune function	Casitas B-lineage lymphoma b	Cblb	NM_001033238	10436209	0.00343572	-1.57696	9
Immune function	EF hand domain containing 2	Efhd2	NM_025994	10518069	0.0399876	1.50473	13
Immune function	CD207 antigen	Cd207	NM_144943	10545742	0.0188027	1.73224	18
Immune function	CD163 antigen	Cd163	NM_001170395	10541644	0.0360132	1.5789	18
Immune function	CD63 antigen	Cd63	NM_001042580	10367436	0.0132879	1.61364
Immune function	immunoglobulin kappa chain variable 19 (V19)-14	Igk-V19-14	U59155	10545247	0.0380535	1.60429
Immune function	caspase recruitment domain family, member 11	Card11	NM_175362	10535282	0.026289	1.57082
Immune function	T-cell receptor gamma, variable 3	Tcrg-V3	ENSMUST00000103558	10403821	0.0435729	-1.54195
Immune function	cathepsin W	Ctsw	NM_009985	10465059	0.0412366	-1.54709
Immune function	CD226 antigen	Cd226	NM_178687	10457168	0.00889479	-1.56336
Immune function	2'-5' oligoadenylate synthetase 1G	Oas1g	NM_011852	10533246	0.0260403	-1.58162
Immune function	EGF-like module containing, mucin-like, hormone receptor-like 4 psudogene	Emr4	NM_139138	10445953	0.0112375	-1.58301
Immune function	hemicentin 1	Hmcn1	NM_001024720	10358559	0.00440269	-1.58398
Immune function	NLR family, pyrin domain containing 9C	Nlrp9c	NM_001042612	10561142	0.0198993	-1.61656
Immune function	interferon regulatory factor 7	Irf7	NM_016850	10569102	0.0475027	-1.70066
Immune function	interleukin 10-related T cell-derived inducible factor beta	Iltifb	NM_054079	10372730	0.000682604	-1.70765
Immune function	golgi membrane protein 1	Golm1	NM_027307	10409767	0.00786335	-1.70801
Immune function	chemokine (C-C motif) ligand 5	Ccl5	NM_013653	10389207	0.0293233	-1.73572
Immune function	KDM1 lysine (K)-specific demethylase 6B	Kdm6b	NM_001017426	10377547	0.000690138	-1.75647
Immune function	hemicentin 1	Hmcn1	NM_001024720	10358531	0.0185497	-1.76632
Immune function	T-cell immunoglobulin and mucin domain containing 4	Timd4	NM_178759	10375472	0.0427209	-1.8066
Immune function	regenerating islet-derived 3 beta	Reg3b	NM_011036	10539179	0.00152345	-1.88677
Immune function	fibrinogen-like protein 2	Fgl2	NM_008013	10519983	0.0361831	-1.90048
Metabolism	cytochrome P450, family 2, subfamily c, polypeptide 70	Cyp2c70	NM_145499	10467410	0.0103788	-1.51393	0
Metabolism	beta-1,3-glucuronyltransferase 3 (glucuronosyltransferase	B3gat3	NM_024256	10461305	0.013432	-1.52873	0.5
Metabolism	insulin induced gene 2	Insig2	NM_133748	10357280	0.00228858	-1.96591	0.5
Metabolism	hydroxysteroid (17-beta) dehydrogenase 2	Hsd17b2	NM_008290	10575833	0.0295757	-1.58403	2.75
Metabolism	cytochrome P450, family 2, subfamily j, polypeptide 9	Cyp2j9	NM_028979	10514520	0.00781391	-1.97252	5.5
Metabolism	apolipoprotein L 7a	Apol7a	NM_029419	10430166	0.0389921	1.78458	6.5
Metabolism	glutamic pyruvic transaminase, soluble	Gpt	NM_182805	10424979	0.00711475	1.5688	6.5
Metabolism	transmembrane protein 14C	Tmem14c	NM_025387	10404731	0.0129606	1.75519	7.75
Metabolism	metallothionein 1	Mt1	NM_013602	10574027	0.0111785	1.97411	8
Metabolism	sprouty homolog 4 (Drosophila)	Spry4	NM_011898	10458555	0.0259184	-1.54599	8
Metabolism	glycerol phosphate dehydrogenase 2, mitochondrial	Gpd2	NM_010274	10472162	0.014346	-1.82303	8.75
Metabolism	StAR-related lipid transfer (START) domain containing 4	Stard4	NM_133774	10458033	0.00826366	1.64442	11.5
Metabolism	antizyme inhibitor 1	Azin1	NM_001102458	10428310	0.0102082	1.77259	12
Metabolism	phosphoribosyl pyrophosphate amidotransferase	Ppat	NM_172146	10530806	0.00168905	1.72487	12
Metabolism	hydroxysteroid (17-beta) dehydrogenase 6	Hsd17b6	NM_013786	10373334	0.0298613	-1.55095	12.25
Metabolism	glycerol-3-phosphate dehydrogenase 1-like	Gpd1l	NM_175380	10597477	0.000517426	1.55552	12.5
Metabolism	NAD(P)H dehydrogenase, quinone 1	Nqo1	NM_008706	10581538	0.00886939	1.66823	14
Metabolism	nicotinamide phosphoribosyltransferase	Nampt	NM_021524	10395259	0.02466	1.84748	14.5
Metabolism	flavin containing monooxygenase 2	Fmo2	NM_018881	10359582	0.0386316	1.64775	14.5
Metabolism	oxysterol binding protein-like 5	Osbpl5	NM_024289	10569513	0.00983604	1.61398	15
Metabolism	NADH dehydrogenase (ubiquinone) 1 alpha subcomplex, asse	Ndufaf4	NM_026742	10503643	0.00859728	1.79271	15.5
Metabolism	spermidine synthase	Srm	NM_009272	10510391	0.004651	1.65463	17
Metabolism	flavin containing monooxygenase 5	Fmo5	NM_001161765	10494565	0.0265667	1.61586	17
Metabolism	guanine deaminase	Gda	NM_010266	10466659	0.0355633	1.56991	17
Metabolism	glutamic pyruvate transaminase (alanine aminotransferase) 2	Gpt2	NM_173866	10573626	0.0284767	1.70126	18
Metabolism	prion protein	Prnp	NM_011170	10476314	0.0116527	1.98528	18.5
Metabolism	glutaredoxin	Glrx	NM_053108	10406270	0.00642326	1.84012	18.5
Metabolism	gamma-glutamyltransferase 6	Ggt6	NM_027819	10378082	0.011804	1.66348	19.5
Metabolism	aldo-keto reductase family 1, member D1	Akr1d1	NM_145364	10537306	0.0294323	1.64735	20
Metabolism	5,10-methylenetetrahydrofolate reductase	Mthfr	NM_001161798	10522744	0.00113	-1.5322	22.5
Metabolism	glucose 6 phosphatase, catalytic, 3	G6pc3	NM_175935	10381539	0.0148868	1.57445	23.5
Metabolism	methylenetetrahydrofolate dehydrogenase (NAD+ dependent),	Mthfd2	NM_008638	10545672	0.0206521	-1.85429	23.5
Metabolism	cytochrome P450, family 2, subfamily b, polypeptide 19	Cyp2b19	NM_007814	10551264	0.041721	1.83589
Metabolism	monoacylglycerol O-acyltransferase 1	Mogat1	NM_026713	10347741	0.000460139	1.83483
Metabolism	glutathione S-transferase, mu 3	Gstm3	NM_010359	10362511	0.00323364	1.81504
Metabolism	microsomal glutathione S-transferase 3	Mgst3	NM_025569	10359861	0.0033613	1.81239
Metabolism	fatty acid desaturase domain family, member 6	Fads6	NM_178035	10392894	0.00521448	1.75815
Metabolism	vanin 3	Vnn3	NM_011979	10362129	0.0454894	1.74819
Metabolism	ST3 beta-galactoside alpha-2,3-sialyltransferase 6	St3gal6	NM_018784	10440099	0.0016247	1.70955
Metabolism	5-methyltetrahydrofolate-homocysteine methyltransferase reductase	Mtrr	NM_172480	10410393	0.0253606	1.6624
Metabolism	adenylosuccinate synthetase like 1	Adssl1	NM_007421	10398859	0.0208251	1.65082
Metabolism	lecithin-retinol acyltransferase (phosphatidylcholine-retinol O-acyltransferase	Lrat	NM_023624	10498978	0.00786403	1.6425
Metabolism	apolipoprotein A-IV	Apoa4	NM_007468	10593174	0.00292062	1.63584
Metabolism	proline dehydrogenase	Prodh	NM_011172	10438272	0.00752652	1.6153
Metabolism	carboxylesterase 1F	Ces1f	NM_144930	10580663	0.00739414	1.58293
Metabolism	glutathione S-transferase, pi 2	Gstp2	NM_181796	10464586	0.026129	1.57336
Metabolism	pyruvate dehydrogenase kinase, isoenzyme 2	Pdk2	NM_133667	10390103	0.00111116	1.56781
Metabolism	cytochrome c oxidase, subunit XVII assembly protein hom	Cox17	NM_001017429	10435693	0.0184166	1.56601
Metabolism	2-deoxyribose-5-phosphate aldolase homolog (C. elegans)	Dera	NM_172733	10542460	0.00117484	1.55784
Metabolism	solute carrier family 2 (facilitated glucose transporter)	Slc2a1	NM_011400	10507594	0.00167984	1.55698
Metabolism	glutathione S-transferase, pi 2	Gstp2	NM_181796	10361152	0.0286701	1.53869
Metabolism	fat storage-inducing transmembrane protein 1	Fitm1	NM_026808	10415279	0.0139294	1.52341
Metabolism	translational activator of mitochondrially encoded cytochr	Taco1	NM_027346	10382022	0.0394907	1.50475
Metabolism	sulfiredoxin 1 homolog (S. cerevisiae)	Srxn1	NM_029688	10477061	0.0135914	1.50219	3
Metabolism	inositol (myo)-1(or 4)-monophosphatase 2	Impa2	NM_053261	10456383	0.0245414	-1.52404
Metabolism	diacylglycerol kinase, epsilon	Dgke	NM_019505	10389738	0.00994502	-1.5334
Metabolism	cytochrome b-245, beta polypeptide	Cybb	NM_007807	10603551	0.0278872	-1.57731
Metabolism	inhibin beta-C	Inhbc	NM_010565	10373197	0.0407541	-1.63009
Metabolism	leucine rich repeat containing 8 family, member C	Lrrc8c	NM_133897	10523766	0.00820592	-1.67555
Metabolism	ceramide kinase-like	Cerkl	NM_001048176	10484261	0.0332078	-1.68769
Metabolism	lipase, member O1	Lipo1	NM_001013770	10467110	0.0201157	-1.69572
Metabolism	enoyl-Coenzyme A, hydratase/3-hydroxyacyl Coenzyme A dehy	Ehhadh	NM_023737	10438575	0.00934335	-1.73309
Metabolism	seizure threshold 2	Szt2	NM_198170	10515704	0.0102011	-1.73445	23.5
Metabolism	unc-13 homolog B (C. elegans)	Unc13b	NM_001081413	10504234	0.00920976	-1.76347
Metabolism	SH3 and PX domains 2A	Sh3pxd2a	NM_008018	10468309	0.00209597	-1.79844	1.5
Metabolism	insulin receptor substrate 2	Irs2	NM_001081212	10576971	0.00020513	-1.90388
Proliferation/differentiation	ectodermal-neural cortex 1	Enc1	NM_007930	10406817	0.0055411	-1.59452	0
Proliferation/differentiation	platelet-derived growth factor, C polypeptide	Pdgfc	NM_019971	10492689	0.0188097	-1.90882	0.5
Proliferation/differentiation	ethanolaminephosphotransferase 1 (CDP-ethanolamine-specific)	Ept1	NM_027652	10520483	0.0130439	-1.55987	2
Proliferation/differentiation	small cell adhesion glycoprotein	Smagp	NM_174992	10432636	0.0180883	-1.58554	2
Proliferation/differentiation	perilipin 2	Plin2	NM_007408	10514221	0.00121524	-1.94066	3.25
Proliferation/differentiation	growth arrest specific 5	Gas5	NR_002840	10351037	0.00751646	-1.50745	4.5
Proliferation/differentiation	fibroblast growth factor receptor 2	Fgfr2	NM_010207	10568436	0.0446517	-1.71505	5.25
Proliferation/differentiation	glucosamine-6-phosphate deaminase 1	Gnpda1	NM_011937	10458547	0.00876587	1.58911	6.5
Proliferation/differentiation	neuronal guanine nucleotide exchange factor	Ngef	NM_001111314	10356406	0.0267855	1.833	12
Proliferation/differentiation	BH3 interacting domain death agonist	Bid	NM_007544	10547531	0.00268069	1.63779	12
Proliferation/differentiation	SWI/SNF related, matrix associated, actin dependent regulator of chromatin	Smarca2	NM_011416	10462237	0.00433969	1.6223	12
Proliferation/differentiation	solute carrier family 9 (sodium/hydrogen exchanger), member 3 regulator 1	Slc9a3r1	NM_012030	10382462	0.0270724	1.63648	13.5
Proliferation/differentiation	ubiquinol-cytochrome c reductase complex chaperone, CBP3 ho	Uqcc	NM_018888	10488944	0.0176163	1.55758	14
Proliferation/differentiation	SPC24, NDC80 kinetochore complex component, homolog (S. cerevisiae	Spc24	NM_026282	10591556	0.00371293	1.9708	17.5
Proliferation/differentiation	inscuteable homolog (Drosophila)	Insc	NM_173767	10556553	0.00578431	-1.87584	19.5
Proliferation/differentiation	ladinin	Lad1	NM_133664	10350159	0.0183256	1.50664	22
Proliferation/differentiation	alpha tubulin acetyltransferase 1	Atat1	NM_001142744	10450622	0.0213966	-1.51064	23.5
Proliferation/differentiation	fermitin family homolog 1 (Drosophila)	Fermt1	NM_198029	10487994	0.00858629	1.84932
Proliferation/differentiation	a disintegrin and metallopeptidase domain 11	Adam11	NM_001110778	10381619	0.0157414	1.78589
Proliferation/differentiation	dynein, axonemal, heavy chain 7B	Dnahc7b	NM_001160386	10346109	0.0409985	1.71228
Proliferation/differentiation	glycophorin C	Gypc	NM_001048207	10458028	0.00225328	1.70952
Proliferation/differentiation	insulin-like growth factor binding protein 5	Igfbp5	NM_010518	10355500	0.0326825	1.52448
Proliferation/differentiation	B-cell leukemia/lymphoma 3	Bcl3	NM_033601	10560685	0.0141275	-1.52116
Proliferation/differentiation	lysosomal-associated protein transmembrane 5	Laptm5	NM_010686	10508663	0.0319773	-1.52428
Proliferation/differentiation	myosin Ixa	Myo9a	NM_173018	10585978	0.0445247	-1.53458
Proliferation/differentiation	Fraser syndrome 1 homolog (human)	Fras1	NM_175473	10523376	0.0341915	-1.54645
Proliferation/differentiation	myosin Ixa	Myo9a	NM_173018	10585974	0.0205093	-1.7676
Proliferation/differentiation	nephronectin	Npnt	NM_033525	10502240	0.046764	-1.84779
Proliferation/differentiation	armadillo repeat containing, X-linked 3	Armcx3	NM_027870	10601778	0.0054647	-1.96841
Protein Coding	family with sequence similarity 13, member A	Fam13a	NM_153574	10545045	0.0123573	1.9464	9.5
Protein Coding	FCH and double SH3 domains 2	Fchsd2	NM_199012	10555438	0.0156719	1.58571	11
Protein Coding	cystin 1	Cys1	NM_138686	10399680	0.0259296	1.60987	12.333
Protein Coding	NHL repeat containing 2	Nhlrc2	NM_025811	10464153	0.00112436	1.72076	12.5
Protein Coding	potassium channel, subfamily K, member 5	Kcnk5	NM_021542	10417798	0.0455167	1.89809	13
Protein Coding	abhydrolase domain containing 15	Abhd15	NM_026185	10378893	0.0105895	1.64278	14
Protein Coding	rhomboid domain containing 2	Rhbdd2	NM_146002	10534501	0.00112893	1.60698	14.5
Protein Coding	family with sequence similarity 135, member A	Fam135a	NM_026604	10353549	0.0345831	-1.57407	16
Protein Coding	transmembrane protein 41a	Tmem41a	NM_025693	10438585	0.0477553	1.53333	18.5
Protein Coding	aquaporin 8	Aqp8	NM_007474	10557300	0.0369422	-1.68086	22
Protein Coding	peroxisomal membrane protein 4	Pxmp4	NM_021534	10488797	0.00197392	-1.73785	22.5
Protein Coding	ethanol induced 1	Etohi1	NM_001177399	10479228	0.0254215	1.9734	23.5
Protein Coding	ligand of numb-protein X 2	Lnx2	NM_080795	10535759	0.000755894	-1.68895	23.5
Protein coding	synaptotagmin-like 5	Sytl5	NM_177704	10603573	0.00404678	-1.76037
Protein Coding	family with sequence similarity 169, member B	Fam169b	NM_001013811	10554118	0.0101899	1.80759
Protein Coding	family with sequence similarity 47, member E	Fam47e	NM_001033478	10523245	0.00893809	1.78961	16
Protein Coding	olfactory receptor 47	Olfr47	NM_146370	10537831	0.00485467	1.70019
Protein Coding	chloride channel 2	Clcn2	NM_009900	10438530	0.00189275	1.68531
Protein Coding	golgi reassembly stacking protein 1	Gorasp1	NM_028976	10597748	0.00723324	1.65217
Protein Coding	transmembrane protein 194	Tmem194	NM_001113211	10366983	0.0379177	1.56084
Protein Coding	leiomodin 1 (smooth muscle)	Lmod1	NM_053106	10350123	0.0276262	1.55778
Protein Coding	myeloid-associated differentiation marker	Myadm	NM_001093765	10569707	0.014355	1.54728
Protein Coding	transmembrane protein 25	Tmem25	NM_027865	10592926	0.0345536	1.51923
Protein Coding	coiled-coil domain containing 126	Ccdc126	NM_175098	10538206	0.00563808	1.51857
Protein Coding	tetratricopeptide repeat domain 39C	Ttc39c	NM_028341	10454015	0.0279014	1.51005
Protein Coding	SPT2, Suppressor of Ty, domain containing 1 (S. cerevisiae)	Spty2d1	NM_175318	10563659	0.00272862	-1.50893
Protein Coding	transmembrane and coiled-coil domains 5	Tmco5	NM_026104	10474656	0.00329881	-1.5105
Protein Coding	LysM, putative peptidoglycan-binding, domain containing 3	Lysmd3	NM_030257	10406419	0.000151244	-1.51704
Protein Coding	CKLF-like MARVEL transmembrane domain containing 3	Cmtm3	NM_024217	10574471	0.022935	-1.54926
Protein Coding	cathepsin 8	Cts8	NM_019541	10409924	0.0180447	-1.55087
Protein Coding	leucine, glutamate and lysine rich 1	Lekr1	NM_001037923	10492438	0.0215858	-1.55216
Protein Coding	camello-like 1	Cml1	NM_023160	10545891	0.00303783	-1.55551
Protein Coding	hyaluronoglucosaminidase 5	Hyal5	NM_028957	10536738	0.00276012	-1.58367
Protein Coding	HD domain containing 2	Hddc2	NM_027168	10362394	0.0232904	-1.58984
Protein Coding	family with sequence similarity 46, member A	Fam46a	NM_001160378	10595404	0.0215798	-1.61684
Protein Coding	GrpE-like 2, mitochondrial	Grpel2	NM_021296	10459236	0.00962423	-1.63978
Protein Coding	reticulocalbin 2	Rcn2	NM_011992	10585545	0.00440746	-1.64038
Protein Coding	ATPase, class VI, type 11A	Atp11a	NM_015804	10570201	0.0223162	-1.65369
Protein Coding	transmembrane protein 26	Tmem26	NM_177794	10363762	0.0241508	-1.65539
Protein Coding	kelch domain containing 8A	Klhdc8a	NM_144810	10349773	0.0207393	-1.67815
Protein Coding	olfactory receptor 859	Olfr859	NM_146526	10583426	0.019248	-1.68536
Protein Coding	myxovirus (influenza virus) resistance 2	Mx2	NR_003508	10437224	0.0245222	-1.69716
Protein Coding	vomeronasal 2, receptor 12	Vmn2r12	NM_001104623	10532277	0.0129736	-1.74475
Protein Coding	late cornified envelope 1B	Lce1b	NM_026822	10499914	0.0293644	-1.75904
Protein Coding	copine II	Cpne2	NM_153507	10574166	0.0120741	-1.78285
Protein Coding	six transmembrane epithelial antigen of prostate 2	Steap2	NM_001103157	10528008	0.00127993	-1.7843
Protein Coding	vomeronasal 2, receptor 54	Vmn2r54	NM_001081449	10560028	0.0319839	-1.85719
Protein Coding	spermatogenesis associated 22	Spata22	NM_001045531	10378385	0.0373506	-1.87948
Protein Coding	cysteine-rich hydrophobic domain 1	Chic1	NM_009767	10601303	0.0222743	-1.97842	1.5
Protein Coding	synaptotagmin-like 5	Sytl5	NM_177704	10598603	0.00307456	-1.92923
Protein Modification	aarF domain containing kinase 3	Adck3	NM_023341	10360631	0.0193153	-1.51824	0
Protein modification	dipeptidylpeptidase 9	Dpp9	NM_172624	10452000	0.000479002	-1.63199	1.5
Protein Modification	transforming, acidic coiled-coil containing protein 2	Tacc2	NM_001004468	10558090	0.00792908	-1.63106	2.5
Protein Modification	nuclear prelamin A recognition factor	Narf	NM_026272	10383532	0.00769208	1.52803	11.75
Protein Modification	DnaJ (Hsp40) homolog, subfamily A, member 1	Dnaja1	NM_008298	10503995	0.0158506	1.54097	15.5
Protein Modification	pyroglutamyl-peptidase I	Pgpep1	NM_023217	10579335	0.00414159	1.53001	16.5
Protein Modification	ubiquitin-conjugating enzyme E2F (putative)	Ube2f	ENSMUST00000059743	10348556	0.00194081	-1.86621	18.5
Protein Modification	heat shock protein 1 (chaperonin 10)	Hspe1	NM_008303	10346303	0.00222055	1.51992	18.667
Protein Modification	heat shock protein 1 (chaperonin 10)	Hspe1	NM_008303	10455588	0.00318901	1.5133	18.667
Protein Modification	ring finger protein 144B	Rnf144b	NM_146042	10404965	0.0135278	-1.61879	22.5
Protein Modification	nudix (nucleoside diphosphate linked moiety X)-type motif	Nudt5	ENSMUST00000127116	10479884	0.00244796	-1.5081	22.75
Protein modification	WAP four-disulfide core domain 2	Wfdc2	NM_026323	10478525	0.00267506	1.72155
Protein Modification	protein tyrosine phosphatase, non-receptor type 3	Ptpn3	NM_011207	10513139	0.0476942	1.55042
Protein modification	family with sequence similarity 20, member C	Fam20c	NM_030565	10526853	0.00607851	1.52431
Protein Modification	protein tyrosine phosphatase, non-receptor type 3	Ptpn3	NM_011207	10513160	0.00399144	1.51839
Protein Modification	v-maf musculoaponeurotic fibrosarcoma oncogene family, protein K	Mafk	NM_010757	10526961	0.0138319	1.51815
Protein modification	dual specificity phosphatase 8	Dusp8	ENSMUST00000039926	10569278	0.0081961	-1.51033
Protein modification	F-box protein 42	Fbxo42	NM_172518	10509930	0.0123861	-1.51204
Protein modification	SH3/ankyrin domain gene 2	Shank2	ENSMUST00000105902	10559341	0.0142457	-1.52716
Protein Modification	leucine rich repeat containing 16A	Lrrc16a	NM_026825	10408280	0.0148797	-1.53269
Protein modification	WD repeat and SOCS box-containing 1	Wsb1	NM_019653	10388938	0.0283094	-1.64851
Protein modification	a disintegrin-like and metallopeptidase (reprolysin type 1 motif 9)	Adamts9	NM_175314	10546454	0.0292392	-1.66005
Protein modification	a disintegrin-like and metallopeptidase (reprolysin type	Adamts9	NM_175314	10546434	0.00944159	-1.70887
Protein modification	Lrp2 binding protein	Lrp2bp	NM_026278	10571634	0.0363898	-1.8205
RNA modification	cytoplasmic polyadenylation element binding protein 4	Cpeb4	NM_026252	10375002	0.000289148	-1.80468	2.5
RNA modification	polypyrimidine tract binding protein 2	Ptbp2	NM_019550	10501778	0.0199801	-1.72606	6
RNA modification	microRNA 680-1	Mir680-1	NR_030447	10542221	0.00400783	1.71175
RNA modification	LSM3 homolog, U6 small nuclear RNA associated (S. cerevisiae)	Lsm3	NM_026309	10540118	0.00168329	1.59041
RNA modification	microRNA 19b-1	Mir19b-1	NR_029815	10416956	0.00125221	-1.51721
RNA modification	interferon-stimulated protein	Isg20	NM_020583	10554240	0.0256335	-1.5266
RNA modification	terminal uridylyl transferase 1, U6 snRNA-specific	Tut1	NM_197993	10461354	0.021298	-1.53657
RNA modification	2'-5' oligoadenylate synthetase-like 2	Oasl2	NM_011854	10524621	0.0323117	-1.53982
RNA modification	small nucleolar RNA, C/D box 37	Snord37	NR_028549	10365003	0.000902221	-1.56245
RNA modification	small nucleolar RNA, H/ACA box 41	Snora41	NR_028558	10346876	0.01336	-1.59003
RNA modification	integrator complex subunit 6	Ints6	NM_008715	10420694	0.0392615	-1.61146
RNA modification	microRNA 29c	Mir29c	NR_029745	10352918	0.0118299	-1.62975
RNA modification	DEAH (Asp-Glu-Ala-His) box polypeptide 33	Dhx33	NM_178367	10388018	0.00136389	-1.71364
RNA modification	muscleblind-like 3 (Drosophila)	Mbnl3	NM_134163	10604528	0.00151002	-1.71667
RNA modification	small nucleolar RNA, C/D box 16A	Snord16a	NR_028548	10586168	0.0186236	-1.77225
RNA modification	microRNA 107	Mir107	NR_029783	10467173	0.00337114	-1.91571
Signaling	WW, C2 and coiled-coil domain containing 1	Wwc1	NM_170779	10385175	0.0262246	1.52559	1.5
Signaling	TGF-beta activated kinase 1/MAP3K7 binding protein 2	Tab2	NM_138667	10367728	0.00248493	-1.73742	2
Signaling	Unc-51 like kinase 1 (C. elegans)	Ulk1	NM_009469	10532472	0.0249581	-1.57015	10
Signaling	ganglioside-induced differentiation-associated-protein 10	Gdap10	BC052902	10395273	0.0157488	1.70833	11.5
Signaling	folliculin interacting protein 2	Fnip2	NM_001162999	10498827	0.0255969	1.56137	11.5
Signaling	mitogen-activated protein kinase kinase 3	Map2k3	NM_008928	10376733	0.0045982	1.97088	12.5
Signaling	SH3-binding kinase 1	Sbk1	NM_145587	10557399	0.00254181	1.83352	12.5
Signaling	MAP kinase-interacting serine/threonine kinase 2	Mknk2	NM_021462	10370931	0.0161883	1.70632	12.5
Signaling	succinate dehydrogenase complex assembly factor 1	Sdhaf1	NM_001033140	10551881	0.0291639	1.50869	17
Signaling	thymidine kinase 1	Tk1	NM_009387	10393431	0.0207363	1.75441	19.5
Signaling	thymidine kinase 1	Tk1	NM_009387	10582809	0.0296856	1.63718	19.5
Signaling	tumor necrosis factor receptor superfamily, member 1b	Tnfrsf1b	NM_011610	10518300	0.0238682	-1.57527	19.5
Signaling	transformation related protein 53 inducible nuclear protein 2	Trp53inp2	NM_178111	10477644	0.00591219	-1.94019	20
Signaling	Rho family GTPase 2	Rnd2	NM_009708	10381416	0.0234427	1.76137	21
Signaling	cAMP responsive element modulator	Crem	NM_001110856	10457205	0.00262445	-1.58281	21
Signaling	spastic paraplegia 20, spartin (Troyer syndrome) homolog	Spg20	NM_144895	10492102	0.00116803	-1.71594	21
Signaling	ADP-ribosylation factor-like 4A	Arl4a	NM_001039515	10400057	0.0115701	-1.6873	21.5
Signaling	proline-rich nuclear receptor coactivator 1	Pnrc1	NM_001033225	10511935	0.000605767	-1.69124	22.5
Signaling	neural precursor cell expressed, developmentally down-regulated 4 like,E3 ubiquitin protein ligase	Nedd4l	NM_001114386	10456254	0.0033668	-1.86869	22.5
Signaling	guanine nucleotide binding protein, alpha transducing 2	Gnat2	NM_008141	10495259	0.0171056	1.75631
Signaling	Rho-related BTB domain containing 3	Rhobtb3	NM_028493	10410695	0.000858435	1.73576
Signaling	TBC1 domain family, member 30	Tbc1d30	NM_029057	10372831	0.00395224	1.66876
Signaling	insulin induced gene 1	Insig1	NM_153526	10520362	0.0210569	1.64513
Signaling	RAB23, member RAS oncogene family	Rab23	NM_008999	10345230	0.0158563	1.63463
Signaling	sulfatase 2	Sulf2	NM_028072	10489759	0.0246176	1.5518
Signaling	guanylate cyclase 1, soluble, alpha 3	Gucy1a3	NM_021896	10498952	0.0116271	-1.54542
Signaling	tumor necrosis factor, alpha-induced protein 8	Tnfaip8	NM_134131	10455647	0.000252947	-1.70148
Signaling	ephrin A3	Efna3	NM_010108	10493494	0.0499343	-1.72587
Signaling	Hedgehog-interacting protein	Hhip	NM_020259	10579894	0.0244598	-1.81685
Transcription factor	regulatory factor X, 4 (influences HLA class II expression	Rfx4	NM_001024918	10365384	0.00252856	-1.58376	3
Transcription factor	ring finger protein 213	Rnf213	ENSMUST00000131035	10383206	0.0415044	-1.69803	3
Transcription factor	zinc finger and SCAN domain containing 21	Zscan21	NM_011757	10526735	0.00779596	-1.66748	4.16
Transcription factor	zinc finger protein 623	Zfp623	NM_030199	10424746	0.000160264	-1.6308	6
Transcription factor	Kruppel-like factor 9	Klf9	NM_010638	10462091	0.0458537	-1.50189	6.5
Transcription factor	transducin-like enhancer of split 1, homolog of Drosophila	Tle1	NM_011599	10513884	0.00598101	-1.90586	9
Transcription factor	hairy and enhancer of split 6 (Drosophila)	Hes6	NM_019479	10356593	0.0211914	1.93307	17.5
Transcription factor	cysteine rich protein 2	Crip2	NM_024223	10398996	0.0157481	-1.73499	23.5
Transcription factor	zinc finger protein 395	Zfp395	NM_199029	10416004	0.00209113	1.75701
Transcription factor	abhydrolase domain containing 14b	Abhd14b	NM_029631	10588505	0.0324788	1.65456
Transcription factor	transducin-like enhancer of split 3, homolog of Drosophila	Tle3	NM_001083927	10586039	0.00734711	1.56509
Transcription factor	CCAAT/enhancer binding protein (C/EBP), alpha	Cebpa	NM_007678	10552140	0.00671457	1.54264
transcription factor	LIM domain binding 2	Ldb2	NM_001077398	10529875	0.0227889	-1.5033
Transcription factor	zinc finger and BTB domain containing 11	Zbtb11	NM_173026	10436239	0.000719408	-1.50465
Transcription factor	myocyte enhancer factor 2D	Mef2d	NM_133665	10493177	0.00985526	-1.51196
Transcription factor	zinc finger protein 407	Zfp407	NM_001033341	10460070	0.00979497	-1.52299
Transcription factor	zinc finger protein 236	Zfp236	NM_177832	10460018	0.00769988	-1.5391
transcription factor	nuclear receptor binding factor 2	Nrbf2	NM_001036293	10419729	0.00286419	-1.53975
transcription factor	nuclear receptor binding factor 2	Nrbf2	NM_001036293	10419731	0.00286419	-1.53975
transcription factor	polycomb group ring finger 6	Pcgf6	NM_027654	10468275	0.0412467	-1.5598
transcription factor	B-cell CLL/lymphoma 9-like	Bcl9l	NM_030256	10584762	0.00590715	-1.56367
Transcription factor	zinc finger, SWIM domain containing 4	Zswim4	NM_172503	10580139	0.0322078	-1.58832
Transcription factor	zinc finger protein 319	Zfp319	ENSMUST00000098479	10580870	0.00141133	-1.62883
Transcription factor	zinc finger protein 652	Zfp652	NM_201609	10380560	0.00151848	-1.65445
Transcription factor	ring finger protein 24	Rnf24	NM_178607	10487879	0.0392427	-1.71694
Transporter/receptor	solute carrier family 2 (facilitated glucose transporter),member 9	Slc2a9	NM_001102414	10529671	0.0126395	1.53284	0
Transporter/receptor	solute carrier family 16 (monocarboxylic acid transporter 7)	Slc16a6	NM_001029842	10392440	0.00300031	-1.83088	1.5
Transporter/receptor	solute carrier family 25, member 42	Slc25a42	NM_001007570	10579199	0.0192374	-1.71367	2.75
Transporter/receptor	coiled-coil domain containing 109A	Ccdc109a	NM_001033259	10369276	0.0113675	-1.57748	3.5
Transporter/receptor	solute carrier family 15, member 3	Slc15a3	NM_023044	10461558	0.0197406	-1.58416	6
Transporter/receptor	adenosine A1 receptor	Adora1	NM_001008533	10357878	0.00399159	1.85341	9.1
Transporter/receptor	solute carrier family 38, member 2	Slc38a2	NM_175121	10431894	0.0292655	-1.66572	13.5
Transporter/receptor	oxysterol binding protein-like 3	Osbpl3	NM_027881	10544660	0.0360782	1.53505	16.5
Transporter/receptor	paired immunoglobin-like type 2 receptor alpha	Pilra	NM_153510	10534927	0.010418	-1.71521	17
Transporter/receptor	aquaporin 11	Aqp11	NM_175105	10565627	0.0348078	1.95387	17.5
Transporter/receptor	peroxisome proliferator activator receptor delta	Ppard	NM_011145	10443332	0.00343309	-1.90832	20.5
Transporter/receptor	C-type lectin domain family 4, member f	Clec4f	NM_016751	10545731	0.0489629	-1.55235	21.5
Transporter/receptor	progestin and adipoQ receptor family member VII	Paqr7	NM_027995	10508992	0.00680987	1.92238
Transporter/receptor	ATP-binding cassette, sub-family D (ALD), member 1	Abcd1	NM_007435	10600235	0.0120545	1.84876
Transporter/receptor	RAB3D, member RAS oncogene family	Rab3d	NM_031874	10591643	0.0149636	1.8463
Transporter/receptor	solute carrier family 25 (mitochondrial thiamine pyrophosphate carrier), member 19	Slc25a19	NM_026071	10392983	0.0350242	1.82473
Transporter/receptor	gamma-aminobutyric acid (GABA) B receptor, 2	Gabbr2	NM_001081141	10512807	0.0121993	1.81901
Transporter/receptor	olfactory receptor 517	Olfr517	NM_001011846	10566702	0.0226133	1.81816
Transporter/receptor	ATX1 (antioxidant protein 1) homolog 1 (yeast)	Atox1	NM_009720	10386070	0.0242961	1.78846
Transporter/receptor	frizzled homolog 4 (Drosophila)	Fzd4	NM_008055	10554808	3.79e-05	1.66746
Transporter/receptor	ferritin light chain 2	Ftl2	NM_008049	10428336	0.0373831	1.64964
Transporter/receptor	androgen receptor	Ar	NM_013476	10600901	0.0237895	1.55767
Transporter/receptor	frizzled homolog 8 (Drosophila)	Fzd8	NM_008058	10453738	0.00477909	1.53645
Transporter/receptor	solute carrier family 15, member 4	Slc15a4	NM_133895	10533993	0.00588957	1.51981
Transporter/receptor	olfactory receptor 1249	Olfr1249	NM_001011796	10484839	0.0165458	-1.52506
Transporter/receptor	solute carrier family 17 (sodium phosphate), member 2	Slc17a2	NM_144836	10404077	0.0157328	-1.52631
Transporter/receptor	vomeronasal 1 receptor 222	Vmn1r222	NM_134240	10408160	0.00431284	-1.55871
Transporter/receptor	cyclin J-like	Ccnjl	NM_001045530	10375313	0.0360356	-1.57236
Transporter/receptor	melatonin receptor 1A	Mtnr1a	NM_008639	10571560	0.032137	-1.59696
Transporter/receptor	oxysterol binding protein-like 11	Osbpl11	NM_176840	10435212	0.00244561	-1.63
Transporter/receptor	cholinergic receptor, muscarinic 2, cardiac	Chrm2	NM_203491	10537298	0.0198784	-1.63764
Transporter/receptor	tumor necrosis factor receptor superfamily, member 10b	Tnfrsf10b	NM_020275	10416230	0.00444908	-1.69104
Transporter/receptor	receptor (calcitonin) activity modifying protein 2	Ramp2	NM_019444	10391404	0.00983042	-1.69435
Transporter/receptor	plasma membrane proteolipid	Pllp	NM_026385	10580765	0.00231915	-1.99437
Unknown	RIKEN cDNA 4932438A13 gene	4932438A13Rik	NM_172679	10491625	0.0393971	-1.50333	1.5
Unknown	RIKEN cDNA 4932438A13 gene	4932438A13Rik	NM_172679	10491595	0.0212732	-1.52534	1.5
Unknown	RIKEN cDNA 4932438A13 gene	4932438A13Rik	NM_172679	10491597	0.00688125	-1.53471	1.5
Unknown	RIKEN cDNA 4932438A13 gene	4932438A13Rik	NM_172679	10491564	0.00592979	-1.56299	1.5
Unknown	RIKEN cDNA 4932438A13 gene	4932438A13Rik	NM_172679	10491621	0.025241	-1.57291	1.5
Unknown	RIKEN cDNA 4932438A13 gene	4932438A13Rik	NM_172679	10491629	0.017953	-1.60323	1.5
Unknown	RIKEN cDNA 4932438A13 gene	4932438A13Rik	NM_172679	10491623	0.0116071	-1.74974	1.5
Unknown	RIKEN cDNA 0610008F07 gene	0610008F07Rik	BC025862	10489372	0.0136437	1.87271	15.5
Unknown	cDNA sequence BC013529	BC013529	NM_145418	10361680	0.00203261	-1.79999	15.67
Unknown	RIKEN cDNA 4931414P19 gene	4931414P19Rik	BC029624	10419803	0.0368937	1.53898	17.75
Unknown	RIKEN cDNA 2810405K02 gene	2810405K02Rik	BC030453	10519052	0.0157295	1.73898	21
Unknown	cDNA sequence BC021614	BC021614	BC034269	10464594	0.0261881	1.81503
Unknown	predicted gene, Gm16516	Gm16516	NR_027800	10386633	0.00153546	1.74767
Unknown	predicted gene 4979	Gm4979	NM_001142411	10476939	0.030993	1.73488
Unknown	transmembrane protein 189 pseudogene	Gm6194	NR_033512	10497199	0.0192441	1.72823
Unknown	predicted gene 14420	Gm14420	NM_001177568	10479217	0.00121338	1.66093
Unknown	predicted pseudogene 6181	Gm6181	XM_885168	10553533	0.00655952	1.62867
Unknown	predicted gene 16486	Gm16486	XM_912668	10572461	0.011477	1.62532
Unknown	RIKEN cDNA 8430432A02 gene	8430432A02Rik	ENSMUST00000039080	10345902	0.0478788	1.62331
Unknown	RIKEN cDNA 0610012H03 gene	0610012H03Rik	NM_028747	10474307	0.0256513	1.58582
Unknown	predicted gene 14326	Gm14326	NM_001190302	10490246	0.0331661	1.57757
Unknown	RIKEN cDNA 9330129D05 gene	9330129D05Rik	NM_178799	10533360	0.00168138	1.53683
Unknown	predicted gene 189	Gm189	ENSMUST00000103357	10545208	0.0232115	1.52725
Unknown	RIKEN cDNA 2010007H06 gene	2010007H06Rik	ENSMUST00000050829	10585282	0.0430772	1.52232
Unknown	predicted gene 14326	Gm14326	NM_001190302	10490294	0.0165041	1.51985
Unknown	RIKEN cDNA 3830417A13 gene	3830417A13Rik	NM_027512	10599866	0.00763199	-1.50137
Unknown	RIKEN cDNA gene, E330027M22Rik	E330027M22Rik	AK054458	10559179	0.0092507	-1.50396
Unknown	predicted pseudogene 6762	Gm6762	NM_001167603	10592160	0.0129662	-1.50402
Unknown	RIKEN cDNA 4930407I10 gene	4930407I10Rik	NM_001166475	10425653	0.00919164	-1.50814
Unknown	RIKEN cDNA 1700055N04 gene	1700055N04Rik	AK081788	10460255	0.0354632	-1.5106
Unknown	RIKEN cDNA 4930556A20 gene	4930556A20Rik	ENSMUST00000075633	10451708	0.00566233	-1.51948
Unknown	expressed sequence AI597468	AI597468	NM_001013028	10365420	0.005644	-1.52912
Unknown	predicted gene 10787	Gm10787	ENSMUST00000099552	10364237	0.0386664	-1.52946
Unknown	predicted gene 10498	Gm10498	ENSMUST00000097321	10451052	0.0135569	-1.52973
Unknown	predicted gene 5771	Gm5771	NM_001038997	10537642	0.0372423	-1.53159
Unknown	RIKEN cDNA 2410089E03 gene	2410089E03Rik	NM_001162906	10570002	0.0221454	-1.5536
Unknown	RIKEN cDNA 1700110I01 gene	1700110I01Rik	ENSMUST00000096151	10417498	0.00763975	-1.57966
Unknown	RIKEN cDNA E230008N13 gene	E230008N13Rik	NM_198660	10504617	0.0147809	-1.60182
Unknown	hypothetical LOC100502704	LOC100502704	XR_106486	10399032	0.00763781	-1.61205
Unknown	RIKEN cDNA A530040E14 gene	A530040E14Rik	BC100303	10347921	0.00229152	-1.62608
Unknown	RIKEN cDNA 9130014G24 gene	9130014G24Rik	ENSMUST00000152003	10367816	0.0489337	-1.63799
Unknown	RIKEN cDNA 2310057J18 gene	2310057J18Rik	NM_026336	10368477	0.00785282	-1.65138
Unknown	RIKEN cDNA 2310016C08 gene	2310016C08Rik	NM_023516	10536794	0.0149936	-1.70441
Unknown	RIKEN cDNA D930016D06 gene	D930016D06Rik	NR_030673	10523750	0.007161	-1.70903
Unknown	RIKEN cDNA 4833422C13 gene	4833422C13Rik	NR_028314	10410973	0.0327289	-1.74658
Unknown	predicted gene 9982	Gm9982	ENSMUST00000069568	10352125	0.0332696	-1.78615
Unknown	predicted gene 4952	Gm4952	NM_001013762	10461728	0.046076	-1.79838
Unknown	predicted gene, 16591	Gm16591	ENSMUST00000103653	10414953	0.00605421	-1.82287
